# Supplementary material for: Myocardial Injury after Non-Cardiac Surgery in Patients Who Underwent Open Repair for Abdominal Aortic Aneurysm: A Retrospective Study
Source: J Clin Med. 2024 Feb 7;13(4):959. doi: 10.3390/jcm13040959 (PMC10888606; doi:10.3390/jcm13040959)
Supplement: Supplementary file 1 [file jcm-13-00959-s001.zip]

Archive with 1 entries (1 files):
- jcm-2845050-supplementary.pdf
